# Supplementary material for: Protective effects of synbiotic diets of Bacillus coagulans, Lactobacillus plantarum and inulin against acute cadmium toxicity in rats
Source: BMC Complement Altern Med. 2017 Jun 5;17:291. doi: 10.1186/s12906-017-1803-3 (PMC5460540; doi:10.1186/s12906-017-1803-3)
Supplement: Additional file 1: — Raw data. (XLS 452 KB) [file 12906_2017_1803_MOESM1_ESM.xls]

## Sheet: Resedue
		Liver	Kidney
	Control	0.376	0.284
	Cd	23.36	16.774
	ILp+Cd	5.442	3.996
	IBc+Cd	5.436	3.744
	Control	0.016	0.006
	Cadmium	2.26839	0.475264
	plantarum+cd	0.042	0.09
	bacil+cd	0.27	0.408

## Sheet: ALT
Descriptivesa				Descriptivesa				Descriptivesa
		Mean	Std. Deviation			Mean	Std. Deviation			Mean	Std. Deviation
													0	21	42
ALT	control	42	1	ALT	control	55.6667	1.52753	ALT	control	69.6667	1.52753	control	42	55.6667	69.6667	1	1.52753	1.52753
	Cadmium	42	1		Cadmium	75.6667	1.52753		Cadmium	85.6667	1.52753	Cadmium	42	75.6667	85.6667	1	1.52753	1.52753
	bacil+cd	42	1		bacil+cd	62.3333	1.52753		bacil+cd	74	1	bacil+cd	42	62.3333	74	1	1.52753	1
	plantarum+cd	42	1		plantarum+cd	60.6667	1.52753		plantarum+cd	73	1	plantarum+cd	42	60.6667	73	1	1.52753	1

## Sheet: Body Weight
	0	1	2	3	4	5	6
Control	171.667	197.333	226	250.667	267.333	295	315.667
Cd	162.75	126.75	145	168.75	194.5	216.25	222.25
ILp+Cd	167.5	162.5	183.5	198.25	212	233.75	238.75
IBc+Cd	164.5	166.5	197.5	207.75	207	223.67	234
	7.63763	11.0151	8.544	10.0664	7.50555	5	5.1316
	6.07591	4.272	4.08248	8.53913	16.6633	16.5202	11.0265
	6.45497	6.45497	5.8023	8.88351	11.225	24.9583	30.104
	4.50925	8.1035	9.60902	6.34429	7.55	11.85	12.17

## Sheet: AST
Descriptivesa				Descriptivesa				Descriptivesa
		Mean	Std. Deviation			Mean	Std. Deviation			Mean	Std. Deviation
													0	21	42
AST	control	25.14	0.18	AST	control	50.53	2.79984	AST	control	67.53	1.28503	control	25.14	50.53	67.53	0.18	2.79984	1.28503
	Cadmium	25.14	0.18		Cadmium	92.0767	1.33815		Cadmium	109.35	1.97689	Cadmium	25.14	92.0767	109.35	0.18	1.33815	1.97689
	bacil+cd	25.14	0.18		bacil+cd	44.4333	0.625486		bacil+cd	58.7267	1.52454	bacil+cd	25.14	44.4333	58.7267	0.18	0.625486	1.52454
	plantarum+cd	25.14	0.18		plantarum+cd	38.4333	1.45651		plantarum+cd	55.0433	0.141539	plantarum+cd	25.14	38.4333	55.0433	0.18	1.45651	0.141539

## Sheet: Bilirubin
	Total Bilirubin (mg/dl)					Total Bilirubin (mg/dl)
Treatments	Day21	Day42			Treatments	Day21	Day42
Control	0.32±0.07aA	0.35±0.04aA			Control	0.32	0.35
Cd	0.53±0.04bA	0.55±0.06bA			Cd	0.53	0.55
ILp+Cd	0.50±0.03bA	0.48±0.12abA			ILp+Cd	0.5	0.48
IBc+Cd	0.51±0.07bA	0.51±0.05bA			IBc+Cd	0.51	0.51
		21	42
	Control	0.32	0.35
	Cd	0.53	0.55
	ILp+Cd	0.5	0.48
	IBc+Cd	0.51	0.51
		0.07	0.04
		0.04	0.06
		0.03	0.12
		0.07	0.05

## Sheet: SOD
				Descriptivesa				Descriptivesa
						Mean	Std. Deviation			Mean	Std. Deviation
													0	21	42
				SOD	control	300.9	2.75	SOD	control	301.817	1.58771	control	296.775	300.9	301.817		2.75	1.58771
					Cadmium	250.03	1.58771		Cadmium	254.2	1.58771	Cadmium	296.775	250.032	254.202		1.58771	1.58771
					bacil+cd	286.1	2.75		bacil+cd	287.01	4.20069	bacil+cd	296.775	286.108	287.015		2.75	4.20069
					plantarum+cd	290.4	4.76314		plantarum+cd	290.53	3.17543	plantarum+cd	296.775	290.401	290.53		4.76314	3.17543
					control	2.73433	0.0275015		control	2.89	0.0422256	control	2.61033	2.73433	2.89		0.0275015	0.0422256
				Sod liver	Cadmium	2.53	0.0275015		Cadmium	2.55	0.0422256	Cadmium	2.61033	2.531	2.5542		0.0275015	0.0422256
					bacil+cd	2.67	0.055		bacil+cd	2.69	0.0275015	bacil+cd	2.61033	2.6701	2.69104		0.055	0.0275015
					plantarum+cd	2.7	0.0275015		plantarum+cd	2.74	0.0161658	plantarum+cd	2.61033	2.70145	2.7411		0.0275015	0.0161658
a. day = day0				a. day = day21				a. day = day42

## Sheet: GPX MDA
Descriptivesa				Descriptivesa				Descriptivesa
		Mean	Std. Deviation			Mean	Std. Deviation			Mean	Std. Deviation
													0	21	42
GPX	control	1261.8	303.299	GPX	control	1177.68	168.24	GPX	control	1121.6	256.991	control	1261.8	1177.68	1121.6	303.299	168.24	256.991
	Cadmium	1261.8	303.299		Cadmium	1402	97.1334		Cadmium	1121.6	194.267	Cadmium	1261.8	1402	1121.6	303.299	97.1334	194.267
	bacil+cd	1261.8	303.299		bacil+cd	1289.84	97.1334		bacil+cd	1065.52	350.219	bacil+cd	1261.8	1289.84	1065.52	303.299	97.1334	350.219
	plantarum+cd	1261.8	303.299		plantarum+cd	1233.76	194.267		plantarum+cd	1009.44	168.24	plantarum+cd	1261.8	1233.76	1009.44	303.299	194.267	168.24
MDA	control	4.955	0.025	MDA	control	4.95667	0.085049	MDA	control	4.99	0.03	control	4.955	4.95667	4.99	0.025	0.085049	0.03
	Cadmium	4.955	0.025		Cadmium	4.98333	0.064291		Cadmium	4.995	0.025	Cadmium	4.955	4.98333	4.995	0.025	0.064291	0.025
	bacil+cd	4.955	0.025		bacil+cd	5	0.02		bacil+cd	4.97667	0.0450925	bacil+cd	4.955	5	4.97667	0.025	0.02	0.0450925
	plantarum+cd	4.955	0.025		plantarum+cd	4.985	0.045		plantarum+cd	4.97333	0.0702377	plantarum+cd	4.955	4.985	4.97333	0.025	0.045	0.0702377

## Sheet: Creatinin BUN
Descriptivesa				Descriptivesa				Descriptivesa
		Mean	Std. Deviation			Mean	Std. Deviation			Mean	Std. Deviation
													0	21	42
Creatinine	control	0.636333	0.0455009	Creatinine	control	0.715333	0.101441	Creatinine	control	0.803	0.0259808	control	0.636333	0.715333	0.803	0.0455009	0.101441	0.0259808
	Cadmium	0.636333	0.0455009		Cadmium	1.197	0.172084		Cadmium	1.106	0.204912	Cadmium	0.636333	1.197	1.106	0.0455009	0.172084	0.204912
	bacil+cd	0.636333	0.0455009		bacil+cd	0.985	0.138459		bacil+cd	0.985	0.0519615	bacil+cd	0.636333	0.985	0.985	0.0455009	0.138459	0.0519615
	plantarum+cd	0.636333	0.0455009		plantarum+cd	0.954333	0.120193		plantarum+cd	0.909333	0.0455009	plantarum+cd	0.636333	0.954333	0.909333	0.0455009	0.120193	0.0455009
BUN	control	15.8981	0.717493	BUN	control	18.3777	0.725794	BUN	control	19.9137	0.701586	control	15.8981	18.3777	19.9137	0.717493	0.725794	0.701586
	Cadmium	15.8981	0.717493		Cadmium	23.5893	0.642375		Cadmium	24.5457	0.495315	Cadmium	15.8981	23.5893	24.5457	0.717493	0.642375	0.495315
	bacil+cd	15.8981	0.717493		bacil+cd	19.8883	0.340707		bacil+cd	20.669	0.357081	bacil+cd	15.8981	19.8883	20.669	0.717493	0.340707	0.357081
	plantarum+cd	15.8981	0.717493		plantarum+cd	19.435	1.03078		plantarum+cd	20.291	0.416064	plantarum+cd	15.8981	19.435	20.291	0.717493	1.03078	0.416064
